# Supplementary material for: Photocatalytic Degradation, Anticancer, and Antibacterial Studies of Lysinibacillus sphaericus Biosynthesized Hybrid Metal/Semiconductor Nanocomposites
Source: Microorganisms. 2023 Jul 14;11(7):1810. doi: 10.3390/microorganisms11071810 (PMC10385839; doi:10.3390/microorganisms11071810)
Supplement: Supplementary file 1 [file microorganisms-11-01810-s001.zip]

Archive with 1 entries (1 files):
- microorganisms-2493887-supplementary.pdf
